# Supplementary material for: Childhood Maltreatment in Patients Undergoing Bariatric Surgery: Implications for Weight Loss, Depression and Eating Behavior
Source: Nutrients. 2023 Apr 24;15(9):2046. doi: 10.3390/nu15092046 (PMC10181145; doi:10.3390/nu15092046)
Supplement: Supplementary file 1 [file nutrients-15-02046-s001.zip]

Archive with 1 entries (1 files):
- nutrients-2344488-supplementary.pdf
